# Supplementary material for: Application of Probabilistic Genotyping Software to Paternity Cases Involving Low-Template DNA
Source: Genes (Basel). 2026 Feb 1;17(2):187. doi: 10.3390/genes17020187 (PMC12940192; doi:10.3390/genes17020187)
Supplement: Supplementary file 1 [file genes-17-00187-s001.zip]

Archive with 4 entries (4 files):
- Captions.pdf
- Supplementary_Figure_S1.pdf
- Supplementary_Figure_S2.pdf
- Supplementary_Table_S1.xlsx
