# Supplementary material for: Application of Probabilistic Genotyping Software to Paternity Cases Involving Low-Template DNA
Source: Genes (Basel). 2026 Feb 1;17(2):187. doi: 10.3390/genes17020187 (PMC12940192; doi:10.3390/genes17020187)
Supplement: Supplementary file 1 [file genes-17-00187-s001.zip › Supplementary_Table_S1.xlsx]

## Sheet: Foglio1
Sample ID number	Type	Degradation	Pedigree	Informative loci Familias	Informative loci EFM	Informative loci EFMrep	LR Familias Trio	LR Familias Duo	LR EFM	LR EFM rep
1	FFPE	MD	Duo	16	16	16		3920.11	125893	548200
2	FFPE	MD	Trio	16	16	16	5.88788e+08	663033	458142	716280
3	FFPE	MD	Trio	16	16	16	115045	179.23	717794	2045370
4	FFPE	MD	Trio	16	16	16	6.21816e+08	699866	688652	2045348
5	FFPE	HD	Trio	14	16	16	644390	22253.4	276694	1567329
6	BONE	HD	Duo	13	14	16		46925.9	3793.15	16714
7	BONE	HD	Trio	7	15	14	13183.1	786.916	1874.99	5887
8	STAIN	MD	Trio	11	12	15	1.18903e+06	8120.44	6353.31	89702
9	STAIN	MD	Trio	15	16	16	8.32659e+06	6695.46	86896	292195
10	STAIN	MD	Trio	14	16	16	1.80727e+07	14938.3	2149.61	28970
11	STAIN	MD	Trio	16	16	16	3.16069e+08	147468	127350	291997
12	STAIN	MD	Trio	14	16	16	1.85357e+07	17440.8	97274.7	292038
13	BONE	HD	Trio	9	14	15	142.064	11.3162	3758.37	20869
14	BONE	HD	Trio	6	15	13	2208.87	474.274	27039.6	285.9
15	BONE	HD	Trio	14	16	16	588382	34228.5	18281	110857
16	BONE	HD	Trio	8	14	13	6.62745	4.73037	1037.53	4294
17	BONE	HD	Trio	12	14	16	822.324	25.5047	13677.3	562.2
18	BONE	HD	Duo	14	16	16		104.809	270396	1239882
19	BONE	HD	Duo	15	16	16		2988.63	257040	1095077
20	BONE	HD	Duo	3	8	13		27.9699	16.4816	3468
21	BONE	HD	Duo	4	13	15		4.87823	47.3151	201.1
22	BONE	HD	Duo	4	10	14		51.0779	128.529	6690
23	BONE	MD	Duo	16	16	16		172582	174582	906511
24	FFPE	MD	Trio	13	15	16	6685	888	24154.6	322864
25	FFPE	HD	Trio	9	14	15	5095.84	914.089	1710.02	94306
26	FFPE	HD	Trio	6	11	13	981	47	2380.95	95850
27	BONE	MD	Trio	16	16	16	9203317008	17758117	1.82482e+07	18190000
28	STAIN	MD	Trio	16	16	16	418620208	961696	1.04384e+06	1040000
29	FFPE	HD	Duo	16	16	16		92859	29498.5	41050
30	FFPE	HD	Duo	14	16	16		7139	29673.6	40410
31	BONE	HD	Trio	11	12	16	24326	393	61728.4	304200
32	FFPE	HD	Duo	13	14	14		13895	17301	37260
33	FFPE	HD	Duo	16	16	16		41134	35842.3	43240
